# Supplementary material for: A Qualitative Study on Parental Experiences with Genetic Counseling After a Positive Newborn Screen for Recently Added Conditions on the Recommended Uniform Screening Panel (RUSP)
Source: Int J Neonatal Screen. 2025 Oct 30;11(4):101. doi: 10.3390/ijns11040101 (PMC12641915; doi:10.3390/ijns11040101)
Supplement: Supplementary file 1 [file IJNS-11-00101-s001.zip]

Archive with 1 entries (1 files):
- IJNS-3817557-supplementary.pdf
